# Supplementary material for: Investigating the immune mechanism of natural products in the treatment of lung cancer
Source: Front Pharmacol. 2024 Feb 14;15:1289957. doi: 10.3389/fphar.2024.1289957 (PMC10899684; doi:10.3389/fphar.2024.1289957)
Supplement: Supplementary file 1 [file Table1.XLSX]

## Sheet: Sheet1
	Natural products	Source	Mechanism	References
	Curcumin	Curcuma	Treatment of lung cancer patients decreased the percentage of peripheral blood regulatory T cells while increasing the percentage of peripheral blood T helper type 1 cells. It converted Foxp3+ regulatory T cells to T helper type 1 cells in lung cancer patients.	Zou et al., 2018
	Rhodiola rosea extract	Rhodiola rosea	Stimulates RAW264.7 macrophages to produce NO to delay tumor development	Jia et al., 2023
	Astragaloside IV	Astragalus	Inhibited IL-13 and IL-4-induced macrophage M2 polarization, reduced the expression of CD206 and M2 polarization-related genes, and reduced the number of M2 macrophages in tumor tissues. Inhibits M2-conditioned medium-induced invasion, migration and angiogenesis of A549 and H1299 cells.	Saeedifar et al., 2021 Xu et al., 2018
	Ginsenosides	Ginseng	Reduce the M2 macrophage marker CD206 and decrease the expression of VEGF, MMP2 and MMP9 in co-cultured lung cancer cells	Im, 2020
	Celastrol	Tripterygium wilfordii	Inhibits the expression of CD206, arginase 1 and CD204, suppresses the secretion of anti-inflammatory cytokines, further induces a decrease in the number of tumor-associated M2-polarized macrophages	Wang et al., 2019
	Glycyrrhetinic acid	Glycyrrhiza	Increased the production of IL-12 and IL-10 and decreased the production of TNF-α；increased B-cell ROS production via inhibiting CaMKIIγ/c-Myc/CDK6 signaling pathway	Kim et al., 2011
	Red ginseng extracts	Red ginseng	Stimulated the secretion of IFN-γ by splenic T lymphocytes, significantly increasing TNF-α and IL-1β levels in tumor-bearing mice	Cho et al., 2019
	Achyranthes bidentata polysaccharide	Achyranthes bidentata	Induce DCs phenotypic maturation and increase IL-12 production through the increase of CD86, CD40 and MHC II expression, thus activating DCs in mice	Zou et al., 2011
	Cordyceps sinensis	Cordyceps sinensis	Promote the activation and maturation of immature DCs, and promote the proliferation of allogeneic T cells induced by DCs	Li et al., 2009
	Ganoderma lucidum polysaccharide	Ganoderma lucidum	Enhanced NK cell and cytotoxic T lymphocyte (CTL) function in rats with gastric cancer	Chien et al., 2004
	Asparagus polysaccharide	Asparagus	Inhibits the growth of MDSCs and triggers their programmed cell death via the TLR4 pathway	Zhang et al., 2018
	Curcumin	Turmeric	Conversion of Foxp3+ regulatory T cells into T helper type 1 cells in lung cancer patients	Zou et al., 2018
	Tetramethylpyrazine	Ligusticum wallichii	Increased the expression of interferon-γ and IL-2, decreased the expression of Th2-type cytokines, and enhanced the killing activity of peripheral blood mononuclear cells from lung cancer patients	Wei et al., 2002
	Ginsenosides	Ginseng	Promotion of interferon-γ and IL-2 production, stimulation of DCs to promote the conversion of initial T cells to Th1-type cells, and increased production of interferon-γ.	You et al., 2022
	Resveratrol	Veratrum album	Inhibited lung cancer growth by suppressing M2-like polarization of tumor-associated macrophages	Sun et al., 2017
	Rehmannia glutinosa Polysaccharides	Rehmannia glutinosa	Reduces the expression of CD3+CD8+ cells, activates the immune function of lymphocytes, regulates cytokines such as TNF-α, IL-17, IFN-γ, IL-4 and IL-10, and enhances the phagocytosis of monocytes	Zeng et al., 2019
	Echinacea	Echinacea	Reduce the number of CD4+CD25+Foxp3+Treg cells, weaken their inhibitory function, and enhance the function of antigen presenting cells	Kim et al., 2014
	Ginsenoside Rg3	Ginseng	Reduces chemoresistance-induced PD-L1 expression, and restores T-cell cytotoxicity	Liu et al., 2019
	Berberine	Coptis Chinensis	Enhance anti-NSCLC immunity by inhibiting the ubiquitination activity of CSN5, which triggers ubiquitination and degradation of PD-L1	Liu et al., 2020
	Platycodon grandiflorum	Platycodon grandiflorus	Decreased the expression of PD-1 on the surface of CD8 T cells, which increased the infiltration and cytotoxic activity of CD8 T cells. It also regulates CD8 T cell surface PD-1 expression by decreasing VEGF-A secretion in tumor cells	Yang et al., 2022
	Andrographolide	Andrographis paniculata	Inhibits PD-L1 protein and mRNA expression and reduces IFN-γ-induced PD-L1 levels	Wang et al., 2022b
	Evodiamine	Evodia rutaecarpa	Reduces MUC1-C mRNA and protein expression, down-regulates PD-L1 expression, reduces T-cell apoptosis, inhibits MUC1-C expression, and enhances the effector function of CD8 T-cells in non-small cell lung cancer cells	Jiang et al., 2020
